# Supplementary material for: OctopuSV and TentacleSV: a one-stop toolkit for multi-sample, cross-platform structural variant comparison and analysis
Source: Bioinformatics. 2025 Oct 31;41(11):btaf599. doi: 10.1093/bioinformatics/btaf599 (PMC12646641; doi:10.1093/bioinformatics/btaf599)
Supplement: btaf599_Supplementary_Data [file btaf599_supplementary_data.zip]

Archive with 7 entries (6 files):
- supplementry_files_and_data/
- supplementry_files_and_data/Supplementary_Dataset_5.xlsx
- supplementry_files_and_data/Supplementary_infomation_v4.docx
- supplementry_files_and_data/Supplementary_Dataset_4.xlsx
- supplementry_files_and_data/Supplementary_Dataset_3.xlsx
- supplementry_files_and_data/Supplementary_Dataset_2.xlsx
- supplementry_files_and_data/Supplementary_Dataset_1.xlsx
