# Supplementary material for: OctopuSV and TentacleSV: a one-stop toolkit for multi-sample, cross-platform structural variant comparison and analysis
Source: Bioinformatics. 2025 Oct 31;41(11):btaf599. doi: 10.1093/bioinformatics/btaf599 (PMC12646641; doi:10.1093/bioinformatics/btaf599)
Supplement: btaf599_Supplementary_Data [file btaf599_supplementary_data.zip › supplementry_files_and_data/Supplementary_Dataset_5.xlsx]

## Sheet: Overview
dataset	tool	analysis_type	precision	recall	f1
NA12878_ngs	jasmine	intersection	0.808809	0.0120804	0.0238053
NA12878_ngs	jasmine	min2	0.676278	0.0462884	0.0866462
NA12878_ngs	jasmine	min3	0.785173	0.0294535	0.0567772
NA12878_ngs	jasmine	union	0.442329	0.0715557	0.123184
NA12878_ngs	octopusv	boolean_ops	0.666667	0.00128579	0.00256663
NA12878_ngs	octopusv	intersection	0.450777	0.00130074	0.002594
NA12878_ngs	octopusv	max_support	0.438109	0.0624953	0.109387
NA12878_ngs	octopusv	min2	0.714941	0.0465725	0.0874484
NA12878_ngs	octopusv	min3	0.764012	0.0154893	0.030363
NA12878_ngs	octopusv	single_caller	0.359686	0.0267325	0.0497662
NA12878_ngs	octopusv	union	0.474443	0.0772969	0.132936
NA12878_ngs	survivor	intersection	0.787313	0.0126187	0.0248392
NA12878_ngs	survivor	min2	0.663032	0.0463632	0.0866661
NA12878_ngs	survivor	min3	0.773828	0.029618	0.0570523
NA12878_ngs	survivor	union	0.451217	0.0703895	0.121781
NA12878_ngs	svmerge	union	0.317478	0.0477985	0.0830875
NA12878_pacbio	combisv_4callers	union	0.328108	0.114211	0.169441
NA12878_pacbio	jasmine	intersection	0.464529	0.0723481	0.125197
NA12878_pacbio	jasmine	min2	0.280301	0.123197	0.171164
NA12878_pacbio	jasmine	min3	0.325033	0.115721	0.170676
NA12878_pacbio	jasmine	min4	0.354965	0.107378	0.16488
NA12878_pacbio	jasmine	min5	0.391747	0.0921133	0.149155
NA12878_pacbio	jasmine	union	0.202756	0.135277	0.162281
NA12878_pacbio	jasmine_4callers	union	0.257424	0.126501	0.169639
NA12878_pacbio	octopusv	boolean_ops	0.285714	0.000418629	0.000836033
NA12878_pacbio	octopusv	intersection	0.459996	0.0771922	0.1322
NA12878_pacbio	octopusv	max_support	0.200737	0.0431636	0.0710497
NA12878_pacbio	octopusv	min2	0.318761	0.126351	0.180969
NA12878_pacbio	octopusv	min3	0.350944	0.119773	0.178594
NA12878_pacbio	octopusv	min4	0.367744	0.113762	0.173769
NA12878_pacbio	octopusv	min5	0.393954	0.0987815	0.157956
NA12878_pacbio	octopusv	single_caller	0.20122	0.00148015	0.00293869
NA12878_pacbio	octopusv	union	0.252245	0.140301	0.180311
NA12878_pacbio	octopusv_4callers	union	0.290439	0.132989	0.182441
NA12878_pacbio	survivor	intersection	0.44265	0.080317	0.135964
NA12878_pacbio	survivor	min2	0.307386	0.112058	0.164242
NA12878_pacbio	survivor	min3	0.343175	0.109651	0.166198
NA12878_pacbio	survivor	min4	0.352851	0.107124	0.164352
NA12878_pacbio	survivor	min5	0.372833	0.0977499	0.15489
NA12878_pacbio	survivor	union	0.262463	0.115317	0.160234
NA12878_pacbio	survivor_4callers	union	0.293787	0.113329	0.163563
NA12878_pacbio	svmerge	union	0.179192	0.143814	0.159565
NA12878_pacbio	svmerge_4callers	union	0.248523	0.128923	0.169774
visor_complex_balanced_ngs	jasmine	intersection	0.583128	0.252533	0.352438
visor_complex_balanced_ngs	jasmine	min2	0.482311	0.359	0.411619
visor_complex_balanced_ngs	jasmine	min3	0.525037	0.259333	0.347182
visor_complex_balanced_ngs	jasmine	union	0.476162	0.314267	0.378635
visor_complex_balanced_ngs	octopusv	boolean_ops	0.315789	0.0008	0.00159596
visor_complex_balanced_ngs	octopusv	intersection	0.503689	0.2458	0.330376
visor_complex_balanced_ngs	octopusv	max_support	0.137324	0.0052	0.0100206
visor_complex_balanced_ngs	octopusv	min2	0.69578	0.251733	0.369707
visor_complex_balanced_ngs	octopusv	min3	0.482279	0.249467	0.328837
visor_complex_balanced_ngs	octopusv	single_caller	0.088968	0.00166667	0.00327204
visor_complex_balanced_ngs	octopusv	union	0.684673	0.254333	0.370892
visor_complex_balanced_ngs	survivor	intersection	0.466272	0.2152	0.294485
visor_complex_balanced_ngs	survivor	min2	0.446218	0.219867	0.294583
visor_complex_balanced_ngs	survivor	min3	0.449821	0.218133	0.293795
visor_complex_balanced_ngs	survivor	union	0.443482	0.2218	0.295707
visor_complex_balanced_ngs	svmerge	union	0.155348	0.462533	0.232581
visor_ngs	jasmine	intersection	0.92	0.0492052	0.0934142
visor_ngs	jasmine	min2	0.842386	0.08988	0.162429
visor_ngs	jasmine	min3	0.886747	0.0691229	0.128249
visor_ngs	jasmine	union	0.834692	0.194031	0.314869
visor_ngs	octopusv	boolean_ops	0.545455	0.000731172	0.00146039
visor_ngs	octopusv	intersection	0.774016	0.01331	0.0261701
visor_ngs	octopusv	max_support	0.874657	0.133886	0.232224
visor_ngs	octopusv	min2	0.893189	0.0871855	0.158864
visor_ngs	octopusv	min3	0.910174	0.0610529	0.11443
visor_ngs	octopusv	single_caller	0.549724	0.00538901	0.0106734
visor_ngs	octopusv	union	0.883572	0.194519	0.318844
visor_ngs	survivor	intersection	0.905308	0.0512633	0.0970321
visor_ngs	survivor	min2	0.858642	0.0864408	0.157069
visor_ngs	survivor	min3	0.882051	0.0698676	0.129479
visor_ngs	survivor	union	0.885196	0.183538	0.304036
visor_ngs	svmerge	union	0.521819	0.241896	0.330558
visor_ont	combisv_4callers	union	0.800595	0.353468	0.490414
visor_ont	jasmine	intersection	0.935618	0.219595	0.355705
visor_ont	jasmine	min2	0.745243	0.416254	0.534156
visor_ont	jasmine	min3	0.811017	0.377583	0.515272
visor_ont	jasmine	min4	0.868195	0.340523	0.48918
visor_ont	jasmine	min5	0.895867	0.290289	0.438493
visor_ont	jasmine	union	0.565692	0.498632	0.53005
visor_ont	jasmine_4callers	union	0.695774	0.419571	0.523473
visor_ont	octopusv	boolean_ops	0.780702	0.00120508	0.00240645
visor_ont	octopusv	intersection	0.955638	0.258429	0.406838
visor_ont	octopusv	max_support	0.495668	0.1069	0.17587
visor_ont	octopusv	min2	0.856749	0.408387	0.553119
visor_ont	octopusv	min3	0.893636	0.384624	0.537784
visor_ont	octopusv	min4	0.913061	0.358356	0.514702
visor_ont	octopusv	min5	0.929665	0.32483	0.481442
visor_ont	octopusv	single_caller	0.622366	0.0103989	0.020456
visor_ont	octopusv	union	0.703776	0.454261	0.552138
visor_ont	octopusv_4callers	union	0.784231	0.42584	0.551963
visor_ont	survivor	intersection	0.908357	0.251374	0.393777
visor_ont	survivor	min2	0.80428	0.349094	0.486866
visor_ont	survivor	min3	0.832675	0.339535	0.482375
visor_ont	survivor	min4	0.85167	0.326604	0.472146
visor_ont	survivor	min5	0.871477	0.305644	0.452564
visor_ont	survivor	union	0.677461	0.369377	0.478085
visor_ont	survivor_4callers	union	0.747992	0.358085	0.484315
visor_ont	svmerge	union	0.46364	0.494056	0.478365
visor_ont	svmerge_4callers	union	0.604697	0.433721	0.505133
visor_pacbio	combisv_4callers	union	0.79865	0.349202	0.485934
visor_pacbio	jasmine	intersection	0.938827	0.165827	0.281867
visor_pacbio	jasmine	min2	0.770354	0.405746	0.531534
visor_pacbio	jasmine	min3	0.832193	0.367306	0.509662
visor_pacbio	jasmine	min4	0.876656	0.331438	0.481017
visor_pacbio	jasmine	min5	0.906791	0.27465	0.421604
visor_pacbio	jasmine	union	0.59802	0.47843	0.531582
visor_pacbio	jasmine_4callers	union	0.70905	0.41861	0.526427
visor_pacbio	octopusv	boolean_ops	0.726496	0.00115092	0.0022982
visor_pacbio	octopusv	intersection	0.954782	0.19613	0.325414
visor_pacbio	octopusv	max_support	0.525588	0.117367	0.191885
visor_pacbio	octopusv	min2	0.876374	0.40381	0.552872
visor_pacbio	octopusv	min3	0.909438	0.377055	0.53309
visor_pacbio	octopusv	min4	0.925116	0.34927	0.507092
visor_pacbio	octopusv	min5	0.939701	0.303856	0.459221
visor_pacbio	octopusv	single_caller	0.614035	0.0123216	0.0241584
visor_pacbio	octopusv	union	0.709522	0.452311	0.552446
visor_pacbio	octopusv_4callers	union	0.782835	0.42362	0.54975
visor_pacbio	survivor	intersection	0.905863	0.19831	0.325387
visor_pacbio	survivor	min2	0.818179	0.351261	0.491507
visor_pacbio	survivor	min3	0.847874	0.340956	0.48634
visor_pacbio	survivor	min4	0.864054	0.325995	0.473387
visor_pacbio	survivor	min5	0.881332	0.29213	0.438811
visor_pacbio	survivor	union	0.690642	0.371449	0.483082
visor_pacbio	survivor_4callers	union	0.762693	0.360414	0.489508
visor_pacbio	svmerge	union	0.457593	0.504644	0.479968
visor_pacbio	svmerge_4callers	union	0.608487	0.436875	0.508595
