# Supplementary material for: OctopuSV and TentacleSV: a one-stop toolkit for multi-sample, cross-platform structural variant comparison and analysis
Source: Bioinformatics. 2025 Oct 31;41(11):btaf599. doi: 10.1093/bioinformatics/btaf599 (PMC12646641; doi:10.1093/bioinformatics/btaf599)
Supplement: btaf599_Supplementary_Data [file btaf599_supplementary_data.zip › supplementry_files_and_data/Supplementary_Dataset_4.xlsx]

## Sheet: Overview
dataset	tool	analysis_type	precision	recall	f1
NA12878_ngs	jasmine	intersection	NA	NA	NA
NA12878_ngs	jasmine	min2	0.761838	0.0406519	0.0771851
NA12878_ngs	jasmine	min3	NA	NA	NA
NA12878_ngs	jasmine	union	0.468067	0.0733049	0.126758
NA12878_ngs	octopusv	boolean_ops	0.666667	0.00128579	0.00256663
NA12878_ngs	octopusv	intersection	0.503546	0.00196366	0.00391206
NA12878_ngs	octopusv	max_support	0.438109	0.0624953	0.109387
NA12878_ngs	octopusv	min2	0.714941	0.0465725	0.0874484
NA12878_ngs	octopusv	min3	0.764012	0.0154893	0.030363
NA12878_ngs	octopusv	single_caller	0.359686	0.0267325	0.0497662
NA12878_ngs	octopusv	union	0.474443	0.0772969	0.132936
NA12878_ngs	survivor	intersection	0.459016	0.000418629	0.000836495
NA12878_ngs	survivor	min2	0.681608	0.041833	0.078828
NA12878_ngs	survivor	min3	0.699174	0.0126486	0.0248476
NA12878_ngs	survivor	union	0.329648	0.0677581	0.112411
NA12878_ngs	svmerge	union	0.349058	0.032967	0.0602443
NA12878_pacbio	combisv_4callers	union	0.327258	0.113822	0.1689
NA12878_pacbio	jasmine	intersection	0.463722	0.0693728	0.12069
NA12878_pacbio	jasmine	min2	0.287374	0.120161	0.169464
NA12878_pacbio	jasmine	min3	0.33021	0.113822	0.169291
NA12878_pacbio	jasmine	min4	0.357997	0.106122	0.163714
NA12878_pacbio	jasmine	min5	0.392395	0.0919489	0.148986
NA12878_pacbio	jasmine	union	0.202943	0.135247	0.16232
NA12878_pacbio	jasmine_4callers	union	0.257095	0.126501	0.169568
NA12878_pacbio	octopusv	boolean_ops	0.285714	0.000418629	0.000836033
NA12878_pacbio	octopusv	intersection	0.461244	0.0774015	0.132558
NA12878_pacbio	octopusv	max_support	0.200737	0.0431636	0.0710497
NA12878_pacbio	octopusv	min2	0.318896	0.126486	0.181129
NA12878_pacbio	octopusv	min3	0.352725	0.120475	0.179605
NA12878_pacbio	octopusv	min4	0.367427	0.113703	0.173664
NA12878_pacbio	octopusv	min5	0.393954	0.0987815	0.157956
NA12878_pacbio	octopusv	single_caller	0.20122	0.00148015	0.00293869
NA12878_pacbio	octopusv	union	0.252245	0.140301	0.180311
NA12878_pacbio	octopusv_4callers	union	0.290439	0.132989	0.182441
NA12878_pacbio	survivor	intersection	0.467415	0.0796741	0.136142
NA12878_pacbio	survivor	min2	0.306568	0.112222	0.164301
NA12878_pacbio	survivor	min3	0.34332	0.109651	0.166215
NA12878_pacbio	survivor	min4	0.355199	0.106377	0.163721
NA12878_pacbio	survivor	min5	0.382517	0.0966285	0.154283
NA12878_pacbio	survivor	union	0.253976	0.114839	0.158162
NA12878_pacbio	survivor_4callers	union	0.294926	0.112626	0.163004
NA12878_pacbio	svmerge	union	0.218892	0.126112	0.160027
NA12878_pacbio	svmerge_4callers	union	0.248508	0.128908	0.169758
visor_complex_balanced_ngs	jasmine	intersection	NA	NA	NA
visor_complex_balanced_ngs	jasmine	min2	0.569421	0.291733	0.385806
visor_complex_balanced_ngs	jasmine	min3	NA	NA	NA
visor_complex_balanced_ngs	jasmine	union	0.281828	0.4538	0.347713
visor_complex_balanced_ngs	octopusv	boolean_ops	0.315789	0.0008	0.00159596
visor_complex_balanced_ngs	octopusv	intersection	0.503689	0.2458	0.330376
visor_complex_balanced_ngs	octopusv	max_support	0.137324	0.0052	0.0100206
visor_complex_balanced_ngs	octopusv	min2	0.69578	0.251733	0.369707
visor_complex_balanced_ngs	octopusv	min3	0.482279	0.249467	0.328837
visor_complex_balanced_ngs	octopusv	single_caller	0.088968	0.00166667	0.00327204
visor_complex_balanced_ngs	octopusv	union	0.684673	0.254333	0.370892
visor_complex_balanced_ngs	survivor	intersection	0.355469	0.0546	0.0946602
visor_complex_balanced_ngs	survivor	min2	0.379467	0.228667	0.28537
visor_complex_balanced_ngs	survivor	min3	0.459791	0.2226	0.299973
visor_complex_balanced_ngs	survivor	union	0.200313	0.307267	0.242522
visor_complex_balanced_ngs	svmerge	union	0.239069	0.453467	0.313081
visor_ngs	jasmine	intersection	NA	NA	NA
visor_ngs	jasmine	min2	0.952645	0.0629214	0.118046
visor_ngs	jasmine	min3	NA	NA	NA
visor_ngs	jasmine	union	0.727643	0.219907	0.337742
visor_ngs	octopusv	boolean_ops	0.545455	0.000731172	0.00146039
visor_ngs	octopusv	intersection	0.774016	0.01331	0.0261701
visor_ngs	octopusv	max_support	0.874657	0.133886	0.232224
visor_ngs	octopusv	min2	0.893189	0.0871855	0.158864
visor_ngs	octopusv	min3	0.910174	0.0610529	0.11443
visor_ngs	octopusv	single_caller	0.549724	0.00538901	0.0106734
visor_ngs	octopusv	union	0.883572	0.194519	0.318844
visor_ngs	survivor	intersection	NA	NA	NA
visor_ngs	survivor	min2	0.826606	0.0759742	0.139158
visor_ngs	survivor	min3	0.861723	0.0524007	0.0987938
visor_ngs	survivor	union	0.555629	0.170268	0.26066
visor_ngs	svmerge	union	0.621158	0.224362	0.329653
visor_ont	combisv_4callers	union	0.801207	0.354063	0.491103
visor_ont	jasmine	intersection	0.935462	0.219419	0.355462
visor_ont	jasmine	min2	0.745656	0.416051	0.534095
visor_ont	jasmine	min3	0.8108	0.377339	0.515001
visor_ont	jasmine	min4	0.868045	0.339277	0.48787
visor_ont	jasmine	min5	0.894479	0.283844	0.430938
visor_ont	jasmine	union	0.560103	0.498605	0.527568
visor_ont	jasmine_4callers	union	0.685593	0.41953	0.520534
visor_ont	octopusv	boolean_ops	0.780702	0.00120508	0.00240645
visor_ont	octopusv	intersection	0.955638	0.258429	0.406838
visor_ont	octopusv	max_support	0.495668	0.1069	0.17587
visor_ont	octopusv	min2	0.856749	0.408387	0.553119
visor_ont	octopusv	min3	0.893636	0.384624	0.537784
visor_ont	octopusv	min4	0.913061	0.358356	0.514702
visor_ont	octopusv	min5	0.929665	0.32483	0.481442
visor_ont	octopusv	single_caller	0.622366	0.0103989	0.020456
visor_ont	octopusv	union	0.703776	0.454261	0.552138
visor_ont	octopusv_4callers	union	0.784231	0.42584	0.551963
visor_ont	survivor	intersection	0.912984	0.245918	0.387468
visor_ont	survivor	min2	0.805244	0.349284	0.487227
visor_ont	survivor	min3	0.833893	0.339535	0.482579
visor_ont	survivor	min4	0.853447	0.326049	0.471838
visor_ont	survivor	min5	0.874358	0.304357	0.451538
visor_ont	survivor	union	0.661994	0.370867	0.475401
visor_ont	survivor_4callers	union	0.748352	0.358207	0.484502
visor_ont	svmerge	union	0.543068	0.393465	0.456318
visor_ont	svmerge_4callers	union	0.604505	0.433558	0.504956
visor_pacbio	combisv_4callers	union	0.799703	0.349988	0.48689
visor_pacbio	jasmine	intersection	0.93889	0.1658	0.281831
visor_pacbio	jasmine	min2	0.770713	0.405706	0.531584
visor_pacbio	jasmine	min3	0.832421	0.366561	0.508987
visor_pacbio	jasmine	min4	0.875993	0.328554	0.477874
visor_pacbio	jasmine	min5	0.905072	0.267487	0.412935
visor_pacbio	jasmine	union	0.589557	0.47839	0.528188
visor_pacbio	jasmine_4callers	union	0.695422	0.418596	0.522615
visor_pacbio	octopusv	boolean_ops	0.726496	0.00115092	0.0022982
visor_pacbio	octopusv	intersection	0.954782	0.19613	0.325414
visor_pacbio	octopusv	max_support	0.525588	0.117367	0.191885
visor_pacbio	octopusv	min2	0.876374	0.40381	0.552872
visor_pacbio	octopusv	min3	0.909438	0.377055	0.53309
visor_pacbio	octopusv	min4	0.925116	0.34927	0.507092
visor_pacbio	octopusv	min5	0.939701	0.303856	0.459221
visor_pacbio	octopusv	single_caller	0.614035	0.0123216	0.0241584
visor_pacbio	octopusv	union	0.709522	0.452311	0.552446
visor_pacbio	octopusv_4callers	union	0.782835	0.42362	0.54975
visor_pacbio	survivor	intersection	0.912587	0.194086	0.320095
visor_pacbio	survivor	min2	0.819872	0.351599	0.492144
visor_pacbio	survivor	min3	0.850518	0.340984	0.486802
visor_pacbio	survivor	min4	0.866296	0.324952	0.472621
visor_pacbio	survivor	min5	0.883947	0.290113	0.436851
visor_pacbio	survivor	union	0.675045	0.373453	0.480874
visor_pacbio	survivor_4callers	union	0.762494	0.360278	0.489343
visor_pacbio	svmerge	union	0.543974	0.409863	0.46749
visor_pacbio	svmerge_4callers	union	0.608396	0.436794	0.508508
