# Supplementary material for: OctopuSV and TentacleSV: a one-stop toolkit for multi-sample, cross-platform structural variant comparison and analysis
Source: Bioinformatics. 2025 Oct 31;41(11):btaf599. doi: 10.1093/bioinformatics/btaf599 (PMC12646641; doi:10.1093/bioinformatics/btaf599)
Supplement: btaf599_Supplementary_Data [file btaf599_supplementary_data.zip › supplementry_files_and_data/Supplementary_Dataset_3.xlsx]

## Sheet: manta_bnd_annotated
AnnotSV_ID	SV_chrom	SV_start	SV_end	SV_length	SV_type	Samples_ID	ID	REF	ALT	QUAL	FILTER	INFO	FORMAT	Sample	Annotation_mode	CytoBand	Gene_name	Closest_left	Closest_right	Gene_count	Tx	Tx_version	Tx_start	Tx_end	Overlapped_tx_length	Overlapped_CDS_length	Overlapped_CDS_percent	Frameshift	Exon_count	Location	Location2	Dist_nearest_SS	Nearest_SS_type	Intersect_start	Intersect_end	RE_gene	P_gain_phen	P_gain_hpo	P_gain_source	P_gain_coord	P_loss_phen	P_loss_hpo	P_loss_source	P_loss_coord	P_ins_phen	P_ins_hpo	P_ins_source	P_ins_coord	po_P_gain_phen
1_44059296_44059886_INV_1	1	44059296	44059886	590	INV	Sample	MantaBND:2896:0:0:0:2:0:0	G	<INV>	.	PASS	SVTYPE=INV;END=44059886;SVLEN=590;CHR2=1;SUPPORT=47;SVMETHOD=octopusV;STRAND=.;PctSeqSimilarity=0;PctSizeSimilarity=0.8939;PctRecOverlap=0.8941;SizeDiff=70;StartDistance=-6;EndDistance=64;GTMatch=0;TruScore=59;MatchId=945.2,945.0	GT:AD:DP:LN	1/1:.,.:0:590	full	p34.2	PTPRF	HYI-AS1	KDM4A	1
1_181043910_181044089_INV_1	1	181043910	181044089	179	INV	Sample	MantaBND:9748:1:1:3:0:0:0	A	<INV>	.	PASS	SVTYPE=INV;END=181044089;SVLEN=179;CHR2=1;SUPPORT=6;SVMETHOD=octopusV;STRAND=.;PctSeqSimilarity=0;PctSizeSimilarity=0.9218;PctRecOverlap=0.0056;SizeDiff=-14;StartDistance=0;EndDistance=-179;GTMatch=0;TruScore=30;MatchId=2631.2,2631.1	GT:AD:DP:LN	1/1:.,.:0:179	full	q25.3		MR1	IER5	0
1_187464828_187466727_INV_1	1	187464828	187466727	1899	INV	Sample	MantaBND:10127:0:1:0:0:0:1	T	<INV>	.	PASS	SVTYPE=INV;END=187466727;SVLEN=1899;CHR2=1;SUPPORT=18;SVMETHOD=octopusV;STRAND=.;PctSeqSimilarity=0;PctSizeSimilarity=0.9958;PctRecOverlap=0;SizeDiff=8;StartDistance=-5;EndDistance=-1904;GTMatch=0;TruScore=33;MatchId=2718.1,2718.0	GT:AD:DP:LN	1/1:.,.:0:1899	full	q31.1		LINC01037	LINC01035	0
1_197756787_197757986_INV_1	1	197756787	197757986	1199	INV	Sample	MantaBND:10801:0:1:0:0:0:0	A	<INV>	.	PASS	SVTYPE=INV;END=197757986;SVLEN=1199;CHR2=1;SUPPORT=24;SVMETHOD=octopusV;STRAND=.;PctSeqSimilarity=0;PctSizeSimilarity=0.9992;PctRecOverlap=0.9967;SizeDiff=-1;StartDistance=-3;EndDistance=-4;GTMatch=0;TruScore=66;MatchId=2912.1,2912.0	GT:AD:DP:LN	1/1:.,.:0:1199	full	q31.3		DENND1B	C1orf53	0
1_197756791_197757985_INV_1	1	197756791	197757985	1194	INV	Sample	MantaBND:10801:0:1:1:0:0:0	C	<INV>	.	PASS	SVTYPE=INV;END=197757985;SVLEN=1194;CHR2=1;SUPPORT=31;SVMETHOD=octopusV;STRAND=.;PctSeqSimilarity=0;PctSizeSimilarity=0.9803;PctRecOverlap=0;SizeDiff=24;StartDistance=-9;EndDistance=-1203;GTMatch=0;TruScore=32;MatchId=2912.0,2912.1	GT:AD:DP:LN	1/1:.,.:0:1194	full	q31.3		DENND1B	C1orf53	0
1_205178606_205178774_INV_1	1	205178606	205178774	168	INV	Sample	MantaBND:11383:0:0:0:0:0:0	C	<INV>	.	PASS	SVTYPE=INV;END=205178774;SVLEN=168;CHR2=1;SUPPORT=17;SVMETHOD=octopusV;STRAND=.;PctSeqSimilarity=0;PctSizeSimilarity=0.8869;PctRecOverlap=0.0059;SizeDiff=-19;StartDistance=25;EndDistance=-143;GTMatch=0;TruScore=29;MatchId=3026.1,3026.0	GT:AD:DP:LN	1/1:.,.:0:168	full	q32.1	DSTYK	RBBP5	TMCC2	1
1_207292362_207292429_INV_1	1	207292362	207292429	67	INV	Sample	MantaBND:11474:0:0:0:1:0:0	G	<INV>	.	PASS	SVTYPE=INV;END=207292429;SVLEN=67;CHR2=1;SUPPORT=16;SVMETHOD=octopusV;STRAND=.;PctSeqSimilarity=0;PctSizeSimilarity=0.8072;PctRecOverlap=0;SizeDiff=16;StartDistance=-15;EndDistance=-82;GTMatch=0;TruScore=26;MatchId=3056.0,3056.1	GT:AD:DP:LN	1/1:.,.:0:67	full	q32.2	C4BPA	C4BPB	CD55	1
1_237566103_237566207_INV_1	1	237566103	237566207	104	INV	Sample	MantaBND:13401:0:0:1:1:0:0	T	<INV>	.	PASS	SVTYPE=INV;END=237566207;SVLEN=104;CHR2=1;SUPPORT=15;SVMETHOD=octopusV;STRAND=.;PctSeqSimilarity=0;PctSizeSimilarity=0.9904;PctRecOverlap=0.0095;SizeDiff=-1;StartDistance=1;EndDistance=-103;GTMatch=0;TruScore=33;MatchId=3565.0,3565.0	GT:AD:DP:LN	1/1:.,.:0:104	full	q43	RYR2	MT1HL1	MIR4428	1
10_13104977_13105278_INV_1	10	13104977	13105278	301	INV	Sample	MantaBND:97124:0:0:4:0:0:1	C	<INV>	.	PASS	SVTYPE=INV;END=13105278;SVLEN=301;CHR2=10;SUPPORT=16;SVMETHOD=octopusV;STRAND=.;PctSeqSimilarity=0;PctSizeSimilarity=0.762;PctRecOverlap=0.7626;SizeDiff=94;StartDistance=-75;EndDistance=19;GTMatch=0;TruScore=50;MatchId=4155.2,4155.0	GT:AD:DP:LN	1/1:.,.:0:301	full	p13	CCDC3	MIR548Q	OPTN	1
10_13105037_13105272_INV_1	10	13105037	13105272	235	INV	Sample	MantaBND:97124:0:0:0:0:0:0	T	<INV>	.	PASS	SVTYPE=INV;END=13105272;SVLEN=235;CHR2=10;SUPPORT=6;SVMETHOD=octopusV;STRAND=.;PctSeqSimilarity=0;PctSizeSimilarity=0.7939;PctRecOverlap=0;SizeDiff=61;StartDistance=-60;EndDistance=-295;GTMatch=0;TruScore=26;MatchId=4155.3,4155.1	GT:AD:DP:LN	1/1:.,.:0:235	full	p13	CCDC3	MIR548Q	OPTN	1
10_47023070_47059528_INV_1	10	47023070	47059528	36458	INV	Sample	MantaBND:0:7926:8287:1:0:0:1	A	<INV>	.	PASS	SVTYPE=INV;END=47059528;SVLEN=36458;CHR2=10;SUPPORT=70;SVMETHOD=octopusV;STRAND=.;PctSeqSimilarity=0;PctSizeSimilarity=0.9906;PctRecOverlap=0;SizeDiff=347;StartDistance=-106;EndDistance=-36564;GTMatch=0;TruScore=33;MatchId=4695.0,4695.0	GT:AD:DP:LN	1/1:.,.:0:36458	full	q11.22		GPRIN2	NPY4R	0																GDF2 (morbid/RE=ABC_enhancer)
10_59256945_59257945_INV_1	10	59256945	59257945	1000	INV	Sample	MantaBND:99724:0:0:1:0:0:0	T	<INV>	.	PASS	SVTYPE=INV;END=59257945;SVLEN=1000;CHR2=10;SUPPORT=12;SVMETHOD=octopusV;STRAND=.;PctSeqSimilarity=0;PctSizeSimilarity=0.9823;PctRecOverlap=0;SizeDiff=18;StartDistance=-1;EndDistance=-1001;GTMatch=0;TruScore=32;MatchId=4884.1,4884.0	GT:AD:DP:LN	1/1:.,.:0:1000	full	q21.1		MIR3924	IPMK	0
10_127190678_127197222_INV_1	10	127190678	127197222	6544	INV	Sample	MantaBND:103506:0:3:0:0:0:0	C	<INV>	.	PASS	SVTYPE=INV;END=127197222;SVLEN=6544;CHR2=10;SUPPORT=36;SVMETHOD=octopusV;STRAND=.;PctSeqSimilarity=0;PctSizeSimilarity=0.9854;PctRecOverlap=0.9854;SizeDiff=97;StartDistance=-94;EndDistance=3;GTMatch=0;TruScore=65;MatchId=5931.0,5931.2	GT:AD:DP:LN	1/1:.,.:0:6544	full	q26.13		MIR4296	TEX36-AS1	0
11_738495_741079_INV_1	11	738495	741079	2584	INV	Sample	MantaBND:104048:0:1:1:0:0:1	C	<INV>	.	PASS	SVTYPE=INV;END=741079;SVLEN=2584;CHR2=11;SUPPORT=23;SVMETHOD=octopusV;STRAND=.;PctSeqSimilarity=0;PctSizeSimilarity=0.8568;PctRecOverlap=0;SizeDiff=-370;StartDistance=-77;EndDistance=-2661;GTMatch=0;TruScore=28;MatchId=6169.3,6169.1	GT:AD:DP:LN	1/1:.,.:0:2584	full	p15.5		EPS8L2	TALDO1	0																CD151 (morbid/RE=EA_enhancer);DEAF1 (morbid/RE=EA_enhancer);DRD4 (morbid/RE=EA_enhancer);EPS8L2 (morbid/RE=EA_enhancer);HRAS (morbid/RE=EA_enhancer);LRRC56 (morbid/RE=EA_enhancer);PNPLA2 (morbid/RE=EA_enhancer);SLC25A22 (morbid/RE=EA_enhancer);TALDO1 (morbid/RE=ABC_enhancer+EA_enhancer)
11_1915317_1960888_INV_1	11	1915317	1960888	45571	INV	Sample	MantaBND:104137:0:1:1:0:0:0	C	<INV>	.	PASS	SVTYPE=INV;END=1960888;SVLEN=45571;CHR2=11;SUPPORT=30;SVMETHOD=octopusV;STRAND=.;PctSeqSimilarity=0;PctSizeSimilarity=0.9995;PctRecOverlap=0;SizeDiff=25;StartDistance=167;EndDistance=-45404;GTMatch=0;TruScore=33;MatchId=6221.3,6221.0	GT:AD:DP:LN	1/1:.,.:0:45571	full	p15.5	LINC01150;TNNT3	PRR33	MRPL23	2																CD151 (morbid/RE=ABC_enhancer);CD81 (morbid/RE=ABC_enhancer+EA_enhancer);CDKN1C (HI=3/morbid/RE=ABC_enhancer);CTSD (morbid/RE=ABC_enhancer+EA_enhancer);HRAS (morbid/RE=ABC_enhancer);IGF2 (morbid/RE=ABC_enhancer+EA_enhancer);INS (morbid/RE=EA_enhancer);KCNQ1 (HI=3/morbid/RE=EA_enhancer);KCNQ1OT1 (morbid/RE=ABC_enhancer);LRRC56 (morbid/RE=ABC_enhancer);PNPLA2 (morbid/RE=ABC_enhancer);SLC25A22 (morb…					Arthrogryposis, distal, type 2B2, 618435 (3) AD		morbid:TNNT3	11:1944061-1959932
11_55444021_55457756_INV_1	11	55444021	55457756	13735	INV	Sample	MantaBND:107183:5:6:0:0:0:0	A	<INV>	.	PASS	SVTYPE=INV;END=55457756;SVLEN=13735;CHR2=11;SUPPORT=8;SVMETHOD=octopusV;STRAND=.;PctSeqSimilarity=0;PctSizeSimilarity=0.8848;PctRecOverlap=0.0001;SizeDiff=1789;StartDistance=311;EndDistance=-13424;GTMatch=0;TruScore=29;MatchId=7157.2,7157.0	GT:AD:DP:LN	1/1:.,.:0:13735	full	q11		OR4C6	OR5D3P	0
11_99690483_99691307_INV_1	11	99690483	99691307	824	INV	Sample	MantaBND:0:9518:9518:2:0:0:1	C	<INV>	.	PASS	SVTYPE=INV;END=99691307;SVLEN=824;CHR2=11;SUPPORT=43;SVMETHOD=octopusV;STRAND=.;PctSeqSimilarity=0;PctSizeSimilarity=0.714;PctRecOverlap=0.0012;SizeDiff=330;StartDistance=562;EndDistance=-262;GTMatch=0;TruScore=23;MatchId=7996.3,7996.0	GT:AD:DP:LN	1/1:.,.:0:824	full	q22.1	CNTN5	LINC02737	ARHGAP42-AS1	1
12_12544845_12546603_INV_1	12	12544845	12546603	1758	INV	Sample	MantaBND:26522:1:2:0:0:0:1	G	<INV>	.	PASS	SVTYPE=INV;END=12546603;SVLEN=1758;CHR2=12;SUPPORT=54;SVMETHOD=octopusV;STRAND=.;PctSeqSimilarity=0;PctSizeSimilarity=0.9681;PctRecOverlap=0;SizeDiff=58;StartDistance=-53;EndDistance=-1811;GTMatch=0;TruScore=32;MatchId=8913.5,8913.0	GT:AD:DP:LN	1/1:.,.:0:1758	full	p13.2	BORCS5	LOH12CR2	DUSP16	1																CDKN1B (HI=3/morbid/RE=EA_enhancer)
12_12544932_12546633_INV_1	12	12544932	12546633	1701	INV	Sample	MantaBND:26522:1:2:1:0:0:1	T	<INV>	.	PASS	SVTYPE=INV;END=12546633;SVLEN=1701;CHR2=12;SUPPORT=34;SVMETHOD=octopusV;STRAND=.;PctSeqSimilarity=0;PctSizeSimilarity=0.8948;PctRecOverlap=0.0006;SizeDiff=200;StartDistance=121;EndDistance=-1580;GTMatch=0;TruScore=29;MatchId=8913.7,8913.1	GT:AD:DP:LN	1/1:.,.:0:1701	full	p13.2	BORCS5	LOH12CR2	DUSP16	1																CDKN1B (HI=3/morbid/RE=EA_enhancer)
12_38317988_38318526_INV_1	12	38317988	38318526	538	INV	Sample	MantaBND:113788:0:0:2:0:0:0	T	<INV>	.	PASS	SVTYPE=INV;END=38318526;SVLEN=538;CHR2=12;SUPPORT=20;SVMETHOD=octopusV;STRAND=.;PctSeqSimilarity=0;PctSizeSimilarity=0.9357;PctRecOverlap=0.9358;SizeDiff=37;StartDistance=-9;EndDistance=28;GTMatch=0;TruScore=62;MatchId=9339.3,9339.0	GT:AD:DP:LN	1/1:.,.:0:538	full	q12		ALG10	ALG10B	0
12_39860127_39860333_INV_1	12	39860127	39860333	206	INV	Sample	MantaBND:113835:0:0:1:0:0:1	T	<INV>	.	PASS	SVTYPE=INV;END=39860333;SVLEN=206;CHR2=12;SUPPORT=6;SVMETHOD=octopusV;STRAND=.;PctSeqSimilarity=0;PctSizeSimilarity=0.8398;PctRecOverlap=0.0048;SizeDiff=-33;StartDistance=0;EndDistance=-206;GTMatch=0;TruScore=28;MatchId=9365.2,9365.1	GT:AD:DP:LN	1/1:.,.:0:206	full	q12		KIF21A	ABCD2	0
12_71532794_71533755_INV_1	12	71532794	71533755	961	INV	Sample	MantaBND:115569:0:0:1:0:0:1	T	<INV>	.	PASS	SVTYPE=INV;END=71533755;SVLEN=961;CHR2=12;SUPPORT=27;SVMETHOD=octopusV;STRAND=.;PctSeqSimilarity=0;PctSizeSimilarity=0.9312;PctRecOverlap=0.9313;SizeDiff=71;StartDistance=-10;EndDistance=61;GTMatch=0;TruScore=62;MatchId=9881.0,9881.0	GT:AD:DP:LN	1/1:.,.:0:961	full	q21.1	TSPAN8	PTPRR	LGR5	1																CNOT2 (morbid/RE=ABC_enhancer)
12_71939901_71941622_INV_1	12	71939901	71941622	1721	INV	Sample	MantaBND:115606:0:1:0:0:0:1	T	<INV>	.	PASS	SVTYPE=INV;END=71941622;SVLEN=1721;CHR2=12;SUPPORT=32;SVMETHOD=octopusV;STRAND=.;PctSeqSimilarity=0;PctSizeSimilarity=0.964;PctRecOverlap=0.964;SizeDiff=-62;StartDistance=12;EndDistance=-50;GTMatch=0;TruScore=64;MatchId=9886.2,9886.0	GT:AD:DP:LN	1/1:.,.:0:1721	full	q21.1	LGR5	TSPAN8	ZFC3H1	1
12_71939993_71941514_INV_1	12	71939993	71941514	1521	INV	Sample	MantaBND:115606:0:1:1:0:0:1	C	<INV>	.	PASS	SVTYPE=INV;END=71941514;SVLEN=1521;CHR2=12;SUPPORT=17;SVMETHOD=octopusV;STRAND=.;PctSeqSimilarity=0;PctSizeSimilarity=0.9124;PctRecOverlap=0.0007;SizeDiff=146;StartDistance=171;EndDistance=-1350;GTMatch=0;TruScore=30;MatchId=9886.3,9886.1	GT:AD:DP:LN	1/1:.,.:0:1521	full	q21.1	LGR5	TSPAN8	ZFC3H1	1
16_48905291_48906227_INV_1	16	48905291	48906227	936	INV	Sample	MantaBND:137012:0:0:0:0:0:1	A	<INV>	.	PASS	SVTYPE=INV;END=48906227;SVLEN=936;CHR2=16;SUPPORT=43;SVMETHOD=octopusV;STRAND=.;PctSeqSimilarity=0;PctSizeSimilarity=0.9043;PctRecOverlap=0.9044;SizeDiff=99;StartDistance=-77;EndDistance=22;GTMatch=0;TruScore=60;MatchId=16673.0,16673.0	GT:AD:DP:LN	1/1:.,.:0:936	full	q12.1		N4BP1	CBLN1	0
16_69761834_69762896_INV_1	16	69761834	69762896	1062	INV	Sample	MantaBND:138265:0:0:1:0:0:1	T	<INV>	.	PASS	SVTYPE=INV;END=69762896;SVLEN=1062;CHR2=16;SUPPORT=20;SVMETHOD=octopusV;STRAND=.;PctSeqSimilarity=0;PctSizeSimilarity=0.9815;PctRecOverlap=0.9723;SizeDiff=20;StartDistance=-30;EndDistance=-10;GTMatch=0;TruScore=65;MatchId=16978.0,16978.0	GT:AD:DP:LN	1/1:.,.:0:1062	full	q22.1		NQO1	NOB1	0
16_85188717_85189802_INV_1	16	85188717	85189802	1085	INV	Sample	MantaBND:128392:1:1:3:0:0:1	C	<INV>	.	PASS	SVTYPE=INV;END=85189802;SVLEN=1085;CHR2=16;SUPPORT=45;SVMETHOD=octopusV;STRAND=.;PctSeqSimilarity=0;PctSizeSimilarity=0.9164;PctRecOverlap=0.9165;SizeDiff=99;StartDistance=-78;EndDistance=21;GTMatch=0;TruScore=61;MatchId=17304.2,17304.0	GT:AD:DP:LN	1/1:.,.:0:1085	full	q24.1		LINC02139	MIR12128	0
16_85188741_85189802_INV_1	16	85188741	85189802	1061	INV	Sample	MantaBND:128392:1:1:0:0:0:1	C	<INV>	.	PASS	SVTYPE=INV;END=85189802;SVLEN=1061;CHR2=16;SUPPORT=66;SVMETHOD=octopusV;STRAND=.;PctSeqSimilarity=0;PctSizeSimilarity=0.9725;PctRecOverlap=0;SizeDiff=30;StartDistance=-27;EndDistance=-1088;GTMatch=0;TruScore=32;MatchId=17304.3,17304.1	GT:AD:DP:LN	1/1:.,.:0:1061	full	q24.1		LINC02139	MIR12128	0
17_5885801_5886967_INV_1	17	5885801	5886967	1166	INV	Sample	MantaBND:140048:0:1:1:0:0:1	G	<INV>	.	PASS	SVTYPE=INV;END=5886967;SVLEN=1166;CHR2=17;SUPPORT=13;SVMETHOD=octopusV;STRAND=.;PctSeqSimilarity=0;PctSizeSimilarity=0.9124;PctRecOverlap=0;SizeDiff=112;StartDistance=-179;EndDistance=-1345;GTMatch=0;TruScore=30;MatchId=17689.1,17689.1	GT:AD:DP:LN	1/1:.,.:0:1166	full	p13.2		LOC339166	WSCD1	0
19_38343057_38344966_INV_1	19	38343057	38344966	1909	INV	Sample	MantaBND:151427:0:1:0:0:0:0	C	<INV>	.	PASS	SVTYPE=INV;END=38344966;SVLEN=1909;CHR2=19;SUPPORT=22;SVMETHOD=octopusV;STRAND=.;PctSeqSimilarity=0;PctSizeSimilarity=0.9984;PctRecOverlap=0.0005;SizeDiff=3;StartDistance=0;EndDistance=-1909;GTMatch=0;TruScore=33;MatchId=21500.3,21500.1	GT:AD:DP:LN	1/1:.,.:0:1909	full	q13.13	WDR87BP	LOC644554	WDR87	1
2_10826038_10827195_INV_1	2	10826038	10827195	1157	INV	Sample	MantaBND:15038:0:1:0:0:0:0	A	<INV>	.	PASS	SVTYPE=INV;END=10827195;SVLEN=1157;CHR2=2;SUPPORT=5;SVMETHOD=octopusV;STRAND=.;PctSeqSimilarity=0;PctSizeSimilarity=0.9234;PctRecOverlap=0.9234;SizeDiff=96;StartDistance=-74;EndDistance=22;GTMatch=0;TruScore=61;MatchId=22313.0,22313.0	GT:AD:DP:LN	1/1:.,.:0:1157	full	p25.1	NOL10	ODC1-DT	RN7SL832P	1
2_89161436_89197303_INV_1	2	89161436	89197303	35867	INV	Sample	MantaBND:19641:1:8:0:0:0:1	C	<INV>	.	PASS	SVTYPE=INV;END=89197303;SVLEN=35867;CHR2=2;SUPPORT=11;SVMETHOD=octopusV;STRAND=.;PctSeqSimilarity=0;PctSizeSimilarity=0.9986;PctRecOverlap=0;SizeDiff=-50;StartDistance=83;EndDistance=-35784;GTMatch=0;TruScore=33;MatchId=23697.5,23697.1	GT:AD:DP:LN	1/1:.,.:0:35867	full	p11.2		MIR4436A	LSP1P4	0
2_123476604_123482506_INV_1	2	123476604	123482506	5902	INV	Sample	MantaBND:21252:0:2:0:0:0:0	T	<INV>	.	PASS	SVTYPE=INV;END=123482506;SVLEN=5902;CHR2=2;SUPPORT=39;SVMETHOD=octopusV;STRAND=.;PctSeqSimilarity=0;PctSizeSimilarity=0.9997;PctRecOverlap=0.9992;SizeDiff=2;StartDistance=-5;EndDistance=-3;GTMatch=0;TruScore=66;MatchId=24172.1,24172.0	GT:AD:DP:LN	1/1:.,.:0:5902	full	q14.3		TSN	LINC01826	0
2_125051756_125053240_INV_1	2	125051756	125053240	1484	INV	Sample	MantaBND:21340:0:1:0:0:0:1	C	<INV>	.	PASS	SVTYPE=INV;END=125053240;SVLEN=1484;CHR2=2;SUPPORT=24;SVMETHOD=octopusV;STRAND=.;PctSeqSimilarity=0;PctSizeSimilarity=0.9488;PctRecOverlap=0.9489;SizeDiff=80;StartDistance=-55;EndDistance=25;GTMatch=0;TruScore=63;MatchId=24201.0,24201.0	GT:AD:DP:LN	1/1:.,.:0:1484	full	q14.3	CNTNAP5	CNTNAP5-DT	LINC01941	1
2_129685177_129686115_INV_1	2	129685177	129686115	938	INV	Sample	MantaBND:21634:0:0:1:0:0:0	T	<INV>	.	PASS	SVTYPE=INV;END=129686115;SVLEN=938;CHR2=2;SUPPORT=18;SVMETHOD=octopusV;STRAND=.;PctSeqSimilarity=0;PctSizeSimilarity=0.8717;PctRecOverlap=0.8719;SizeDiff=138;StartDistance=-128;EndDistance=10;GTMatch=0;TruScore=58;MatchId=24292.0,24292.1	GT:AD:DP:LN	1/1:.,.:0:938	full	q14.3		LOC101927881	LINC01854	0
2_131886577_131887307_INV_1	2	131886577	131887307	730	INV	Sample	MantaBND:21792:0:1:0:0:0:1	C	<INV>	.	PASS	SVTYPE=INV;END=131887307;SVLEN=730;CHR2=2;SUPPORT=10;SVMETHOD=octopusV;STRAND=.;PctSeqSimilarity=0;PctSizeSimilarity=0.9799;PctRecOverlap=0.9799;SizeDiff=15;StartDistance=-11;EndDistance=4;GTMatch=0;TruScore=65;MatchId=24324.0,24324.0	GT:AD:DP:LN	1/1:.,.:0:730	full	q21.1	PLEKHB2	FAM168B	POTEE	1
2_139004542_139008868_INV_1	2	139004542	139008868	4326	INV	Sample	MantaBND:22188:0:1:0:0:0:1	T	<INV>	.	PASS	SVTYPE=INV;END=139008868;SVLEN=4326;CHR2=2;SUPPORT=2;SVMETHOD=octopusV;STRAND=.;PctSeqSimilarity=0;PctSizeSimilarity=0.9956;PctRecOverlap=0.0002;SizeDiff=19;StartDistance=80;EndDistance=-4246;GTMatch=0;TruScore=33;MatchId=24458.0,24458.0	GT:AD:DP:LN	1/1:.,.:0:4326	full	q22.1		LINC01832	SPOPL	0
2_184569177_184572010_INV_1	2	184569177	184572010	2833	INV	Sample	MantaBND:24848:0:1:0:0:0:1	C	<INV>	.	PASS	SVTYPE=INV;END=184572010;SVLEN=2833;CHR2=2;SUPPORT=44;SVMETHOD=octopusV;STRAND=.;PctSeqSimilarity=0;PctSizeSimilarity=0.9478;PctRecOverlap=0.9478;SizeDiff=156;StartDistance=-98;EndDistance=58;GTMatch=0;TruScore=63;MatchId=25155.0,25155.0	GT:AD:DP:LN	1/1:.,.:0:2833	full	q32.1		NUP35	MIR548AE1	0
2_241625132_241628362_INV_1	2	241625132	241628362	3230	INV	Sample	MantaBND:28501:0:1:0:0:0:1	T	<INV>	.	PASS	SVTYPE=INV;END=241628362;SVLEN=3230;CHR2=2;SUPPORT=8;SVMETHOD=octopusV;STRAND=.;PctSeqSimilarity=0;PctSizeSimilarity=0.7496;PctRecOverlap=0;SizeDiff=1079;StartDistance=-256;EndDistance=-3486;GTMatch=0;TruScore=24;MatchId=26195.0,26195.0	GT:AD:DP:LN	1/1:.,.:0:3230	full	q37.3	LOC285191	AQP12B	AQP12A	1																KIF1A (morbid/RE=ABC_enhancer)
21_27374151_27374706_INV_1	21	27374151	27374706	555	INV	Sample	MantaBND:157393:0:0:0:0:0:1	A	<INV>	.	PASS	SVTYPE=INV;END=27374706;SVLEN=555;CHR2=21;SUPPORT=46;SVMETHOD=octopusV;STRAND=.;PctSeqSimilarity=0;PctSizeSimilarity=0.8525;PctRecOverlap=0.8528;SizeDiff=96;StartDistance=-56;EndDistance=40;GTMatch=0;TruScore=56;MatchId=27829.0,27829.0	GT:AD:DP:LN	1/1:.,.:0:555	full	q21.3	APP	GABPA	CYYR1-AS1	1
21_27374159_27374701_INV_1	21	27374159	27374701	542	INV	Sample	MantaBND:157393:0:0:2:1:0:0	G	<INV>	.	PASS	SVTYPE=INV;END=27374701;SVLEN=542;CHR2=21;SUPPORT=60;SVMETHOD=octopusV;STRAND=.;PctSeqSimilarity=0;PctSizeSimilarity=0.9079;PctRecOverlap=0;SizeDiff=55;StartDistance=-49;EndDistance=-591;GTMatch=0;TruScore=30;MatchId=27829.1,27829.1	GT:AD:DP:LN	1/1:.,.:0:542	full	q21.3	APP	GABPA	CYYR1-AS1	1
3_44741014_44742263_INV_1	3	44741014	44742263	1249	INV	Sample	MantaBND:31302:0:0:3:1:0:1	T	<INV>	.	PASS	SVTYPE=INV;END=44742263;SVLEN=1249;CHR2=3;SUPPORT=47;SVMETHOD=octopusV;STRAND=.;PctSeqSimilarity=0;PctSizeSimilarity=0.9031;PctRecOverlap=0.0008;SizeDiff=-121;StartDistance=60;EndDistance=-1189;GTMatch=0;TruScore=30;MatchId=30004.3,30004.1	GT:AD:DP:LN	1/1:.,.:0:1249	full	p21.31		ZNF35	ZNF502	0
3_162525740_162547643_INV_1	3	162525740	162547643	21903	INV	Sample	MantaBND:37810:0:1:0:1:0:1	G	<INV>	.	PASS	SVTYPE=INV;END=162547643;SVLEN=21903;CHR2=3;SUPPORT=27;SVMETHOD=octopusV;STRAND=.;PctSeqSimilarity=0;PctSizeSimilarity=0.9859;PctRecOverlap=0;SizeDiff=313;StartDistance=-477;EndDistance=-22380;GTMatch=0;TruScore=32;MatchId=31813.1,31813.0	GT:AD:DP:LN	1/1:.,.:0:21903	full	q26.1		OTOL1	LINC01192	0
3_162545363_162547659_INV_1	3	162545363	162547659	2296	INV	Sample	MantaBND:37810:1:2:0:1:0:1	A	<INV>	.	PASS	SVTYPE=INV;END=162547659;SVLEN=2296;CHR2=3;SUPPORT=30;SVMETHOD=octopusV;STRAND=.;PctSeqSimilarity=0;PctSizeSimilarity=0.7994;PctRecOverlap=0.0004;SizeDiff=576;StartDistance=468;EndDistance=-1828;GTMatch=0;TruScore=26;MatchId=31813.3,31813.1	GT:AD:DP:LN	1/1:.,.:0:2296	full	q26.1		OTOL1	LINC01192	0
4_88847164_88858700_INV_1	4	88847164	88858700	11536	INV	Sample	MantaBND:45437:0:1:0:0:0:1	T	<INV>	.	PASS	SVTYPE=INV;END=88858700;SVLEN=11536;CHR2=4;SUPPORT=35;SVMETHOD=octopusV;STRAND=.;PctSeqSimilarity=0;PctSizeSimilarity=0.9998;PctRecOverlap=0;SizeDiff=2;StartDistance=-1;EndDistance=-11537;GTMatch=0;TruScore=33;MatchId=34152.0,34152.0	GT:AD:DP:LN	1/1:.,.:0:11536	full	q22.1		MEPE	SPP1	0																PIGY (morbid/RE=ABC_enhancer+EA_enhancer);PKD2 (HI=3/morbid/RE=ABC_enhancer)
4_163578655_163579672_INV_1	4	163578655	163579672	1017	INV	Sample	MantaBND:49569:0:0:1:0:0:0	A	<INV>	.	PASS	SVTYPE=INV;END=163579672;SVLEN=1017;CHR2=4;SUPPORT=30;SVMETHOD=octopusV;STRAND=.;PctSeqSimilarity=0;PctSizeSimilarity=0.7902;PctRecOverlap=0.001;SizeDiff=270;StartDistance=390;EndDistance=-627;GTMatch=0;TruScore=26;MatchId=35354.1,35354.1	GT:AD:DP:LN	1/1:.,.:0:1017	full	q32.2		LOC101928052	MIR4454	0
5_10906431_10908109_INV_1	5	10906431	10908109	1678	INV	Sample	MantaBND:52352:0:1:1:0:0:1	T	<INV>	.	PASS	SVTYPE=INV;END=10908109;SVLEN=1678;CHR2=5;SUPPORT=15;SVMETHOD=octopusV;STRAND=.;PctSeqSimilarity=0;PctSizeSimilarity=0.9611;PctRecOverlap=0.9571;SizeDiff=68;StartDistance=7;EndDistance=75;GTMatch=0;TruScore=63;MatchId=36266.0,36266.0	GT:AD:DP:LN	1/1:.,.:0:1678	full	p15.2		DAP	CTNND2	0
5_79046135_79051661_INV_1	5	79046135	79051661	5526	INV	Sample	MantaBND:56049:1:2:0:0:0:0	C	<INV>	.	PASS	SVTYPE=INV;END=79051661;SVLEN=5526;CHR2=5;SUPPORT=11;SVMETHOD=octopusV;STRAND=.;PctSeqSimilarity=0;PctSizeSimilarity=0.924;PctRecOverlap=0.0002;SizeDiff=-420;StartDistance=52;EndDistance=-5474;GTMatch=0;TruScore=30;MatchId=37386.0,37386.1	GT:AD:DP:LN	1/1:.,.:0:5526	full	q14.1	CMYA5	TENT2	LINC01455	1
5_79046312_79049540_INV_1	5	79046312	79049540	3228	INV	Sample	MantaBND:56049:0:2:0:0:0:0	T	<INV>	.	PASS	SVTYPE=INV;END=79049540;SVLEN=3228;CHR2=5;SUPPORT=32;SVMETHOD=octopusV;STRAND=.;PctSeqSimilarity=0;PctSizeSimilarity=0.9653;PctRecOverlap=0.9653;SizeDiff=-112;StartDistance=32;EndDistance=-80;GTMatch=0;TruScore=64;MatchId=37386.1,37386.2	GT:AD:DP:LN	1/1:.,.:0:3228	full	q14.1	CMYA5	TENT2	LINC01455	1
5_147553039_147554615_INV_1	5	147553039	147554615	1576	INV	Sample	MantaBND:59544:0:1:0:0:0:0	A	<INV>	.	PASS	SVTYPE=INV;END=147554615;SVLEN=1576;CHR2=5;SUPPORT=40;SVMETHOD=octopusV;STRAND=.;PctSeqSimilarity=0;PctSizeSimilarity=0.9001;PctRecOverlap=0.9001;SizeDiff=175;StartDistance=-173;EndDistance=2;GTMatch=0;TruScore=60;MatchId=38478.0,38478.0	GT:AD:DP:LN	1/1:.,.:0:1576	full	q32	SPINK14	SPINK5	SPINK6	1
5_169597468_169598756_INV_1	5	169597468	169598756	1288	INV	Sample	MantaBND:60709:0:1:1:0:0:0	C	<INV>	.	PASS	SVTYPE=INV;END=169598756;SVLEN=1288;CHR2=5;SUPPORT=16;SVMETHOD=octopusV;STRAND=.;PctSeqSimilarity=0;PctSizeSimilarity=0.9992;PctRecOverlap=0.9953;SizeDiff=1;StartDistance=-6;EndDistance=-5;GTMatch=0;TruScore=66;MatchId=38821.0,38821.0	GT:AD:DP:LN	1/1:.,.:0:1288	full	q35.1		FOXI1	LINC01187	0																DOCK2 (morbid/RE=ABC_enhancer);NPM1 (morbid/RE=ABC_enhancer)
6_94741074_94741417_INV_1	6	94741074	94741417	343	INV	Sample	MantaBND:10854:3:3:0:0:0:1	T	<INV>	.	PASS	SVTYPE=INV;END=94741417;SVLEN=343;CHR2=6;SUPPORT=36;SVMETHOD=octopusV;STRAND=.;PctSeqSimilarity=0;PctSizeSimilarity=0.9772;PctRecOverlap=0;SizeDiff=8;StartDistance=-8;EndDistance=-351;GTMatch=0;TruScore=32;MatchId=40738.0,40738.0	GT:AD:DP:LN	1/1:.,.:0:343	full	q16.1		TSG1	MANEA-DT	0
6_107168928_107171323_INV_1	6	107168928	107171323	2395	INV	Sample	MantaBND:19509:0:1:0:0:0:1	T	<INV>	.	PASS	SVTYPE=INV;END=107171323;SVLEN=2395;CHR2=6;SUPPORT=3;SVMETHOD=octopusV;STRAND=.;PctSeqSimilarity=0;PctSizeSimilarity=0.891;PctRecOverlap=0.0004;SizeDiff=293;StartDistance=505;EndDistance=-1890;GTMatch=0;TruScore=29;MatchId=40922.4,40922.0	GT:AD:DP:LN	1/1:.,.:0:2395	full	q21	LINC02532	LINC02526	MIR587	1																QRSL1 (morbid/RE=ABC_enhancer);RTN4IP1 (morbid/RE=ABC_enhancer)
6_131884817_131884941_INV_1	6	131884817	131884941	124	INV	Sample	MantaBND:69270:0:0:0:1:0:0	C	<INV>	.	PASS	SVTYPE=INV;END=131884941;SVLEN=124;CHR2=6;SUPPORT=10;SVMETHOD=octopusV;STRAND=.;PctSeqSimilarity=0;PctSizeSimilarity=0.8226;PctRecOverlap=0.008;SizeDiff=-22;StartDistance=3;EndDistance=-121;GTMatch=0;TruScore=27;MatchId=41317.0,41317.0	GT:AD:DP:LN	1/1:.,.:0:124	full	q23.2		AKAP7	ARG1	0
6_169093230_169094945_INV_1	6	169093230	169094945	1715	INV	Sample	MantaBND:71512:0:1:0:0:0:0	A	<INV>	.	PASS	SVTYPE=INV;END=169094945;SVLEN=1715;CHR2=6;SUPPORT=4;SVMETHOD=octopusV;STRAND=.;PctSeqSimilarity=0;PctSizeSimilarity=0.9459;PctRecOverlap=0.0006;SizeDiff=98;StartDistance=715;EndDistance=-1000;GTMatch=0;TruScore=31;MatchId=42018.1,42018.0	GT:AD:DP:LN	1/1:.,.:0:1715	full	q27		SMOC2	LOC105378146	0
6_169093330_169094937_INV_1	6	169093330	169094937	1607	INV	Sample	MantaBND:71512:0:1:1:0:0:1	T	<INV>	.	PASS	SVTYPE=INV;END=169094937;SVLEN=1607;CHR2=6;SUPPORT=5;SVMETHOD=octopusV;STRAND=.;PctSeqSimilarity=0;PctSizeSimilarity=0.7328;PctRecOverlap=0;SizeDiff=586;StartDistance=-285;EndDistance=-1892;GTMatch=0;TruScore=24;MatchId=42018.0,42018.1	GT:AD:DP:LN	1/1:.,.:0:1607	full	q27		SMOC2	LOC105378146	0
7_31586772_31591996_INV_1	7	31586772	31591996	5224	INV	Sample	MantaBND:73614:0:1:0:0:0:0	A	<INV>	.	PASS	SVTYPE=INV;END=31591996;SVLEN=5224;CHR2=7;SUPPORT=15;SVMETHOD=octopusV;STRAND=.;PctSeqSimilarity=0;PctSizeSimilarity=0.9943;PctRecOverlap=0.9943;SizeDiff=30;StartDistance=-7;EndDistance=23;GTMatch=0;TruScore=66;MatchId=42813.0,42813.0	GT:AD:DP:LN	1/1:.,.:0:5224	full	p14.3	ITPRID1	NEUROD6	PPP1R17	1
7_40879375_40880470_INV_1	7	40879375	40880470	1095	INV	Sample	MantaBND:74133:0:1:0:0:0:0	T	<INV>	.	PASS	SVTYPE=INV;END=40880470;SVLEN=1095;CHR2=7;SUPPORT=39;SVMETHOD=octopusV;STRAND=.;PctSeqSimilarity=0;PctSizeSimilarity=0.9057;PctRecOverlap=0;SizeDiff=114;StartDistance=-104;EndDistance=-1199;GTMatch=0;TruScore=30;MatchId=42951.0,42951.0	GT:AD:DP:LN	1/1:.,.:0:1095	full	p14.1	SUGCT	MPLKIP	LINC01450	1
7_40879376_40880470_INV_1	7	40879376	40880470	1094	INV	Sample	MantaBND:74133:0:1:1:0:0:1	T	<INV>	.	PASS	SVTYPE=INV;END=40880470;SVLEN=1094;CHR2=7;SUPPORT=28;SVMETHOD=octopusV;STRAND=.;PctSeqSimilarity=0;PctSizeSimilarity=0.7441;PctRecOverlap=0;SizeDiff=-280;StartDistance=-18;EndDistance=-1112;GTMatch=0;TruScore=24;MatchId=42951.1,42951.1	GT:AD:DP:LN	1/1:.,.:0:1094	full	p14.1	SUGCT	MPLKIP	LINC01450	1
7_70420967_70438887_INV_1	7	70420967	70438887	17920	INV	Sample	MantaBND:75797:1:2:0:0:0:1	T	<INV>	.	PASS	SVTYPE=INV;END=70438887;SVLEN=17920;CHR2=7;SUPPORT=51;SVMETHOD=octopusV;STRAND=.;PctSeqSimilarity=0;PctSizeSimilarity=0.9872;PctRecOverlap=0.9872;SizeDiff=233;StartDistance=-168;EndDistance=65;GTMatch=0;TruScore=65;MatchId=43532.2,43532.0	GT:AD:DP:LN	1/1:.,.:0:17920	full	q11.22		AUTS2	GALNT17	0
8_85865420_85874228_INV_1	8	85865420	85874228	8808	INV	Sample	MantaBND:85876:0:4:0:0:0:0	G	<INV>	.	PASS	SVTYPE=INV;END=85874228;SVLEN=8808;CHR2=8;SUPPORT=26;SVMETHOD=octopusV;STRAND=.;PctSeqSimilarity=0;PctSizeSimilarity=0.8192;PctRecOverlap=0;SizeDiff=1944;StartDistance=-444;EndDistance=-9252;GTMatch=0;TruScore=27;MatchId=46908.0,46908.0	GT:AD:DP:LN	1/1:.,.:0:8808	full	q21.2		RALYL	LRRCC1	0
8_103435488_103436006_INV_1	8	103435488	103436006	518	INV	Sample	MantaBND:86830:0:0:0:0:0:1	T	<INV>	.	PASS	SVTYPE=INV;END=103436006;SVLEN=518;CHR2=8;SUPPORT=35;SVMETHOD=octopusV;STRAND=.;PctSeqSimilarity=0;PctSizeSimilarity=0.8533;PctRecOverlap=0.0019;SizeDiff=-76;StartDistance=36;EndDistance=-482;GTMatch=0;TruScore=28;MatchId=47162.0,47162.0	GT:AD:DP:LN	1/1:.,.:0:518	full	q22.3	LOC105375683	UBR5	ODF1	1
8_138348309_138349919_INV_1	8	138348309	138349919	1610	INV	Sample	MantaBND:88737:0:1:0:0:0:1	C	<INV>	.	PASS	SVTYPE=INV;END=138349919;SVLEN=1610;CHR2=8;SUPPORT=11;SVMETHOD=octopusV;STRAND=.;PctSeqSimilarity=0;PctSizeSimilarity=0.9377;PctRecOverlap=0.9325;SizeDiff=107;StartDistance=-116;EndDistance=-9;GTMatch=0;TruScore=62;MatchId=47728.0,47728.0	GT:AD:DP:LN	1/1:.,.:0:1610	full	q24.23		LINC02055	LOC101927915	0
9_66462152_66474387_INV_1	9	66462152	66474387	12235	INV	Sample	MantaBND:91864:0:2:0:9:0:1	A	<INV>	.	PASS	SVTYPE=INV;END=66474387;SVLEN=12235;CHR2=9;SUPPORT=17;SVMETHOD=octopusV;STRAND=.;PctSeqSimilarity=0;PctSizeSimilarity=0.9841;PctRecOverlap=0.0001;SizeDiff=-194;StartDistance=8;EndDistance=-12227;GTMatch=0;TruScore=32;MatchId=48970.0,48970.0	GT:AD:DP:LN	1/1:.,.:0:12235	full	q13	LINC01410	CNTNAP3P2	LOC100132249	1
9_66469909_66478619_INV_1	9	66469909	66478619	8710	INV	Sample	MantaBND:0:17065:22293:0:0:0:1	A	<INV>	.	PASS	SVTYPE=INV;END=66478619;SVLEN=8710;CHR2=9;SUPPORT=0;SVMETHOD=octopusV;STRAND=.;PctSeqSimilarity=0;PctSizeSimilarity=0.9639;PctRecOverlap=0.0001;SizeDiff=-314;StartDistance=499;EndDistance=-8211;GTMatch=0;TruScore=32;MatchId=48970.1,48970.1	GT:AD:DP:LN	1/1:.,.:0:8710	full	q13		LINC01410	LOC100132249	0
9_107816638_107817348_INV_1	9	107816638	107817348	710	INV	Sample	MantaBND:94123:0:0:1:0:0:0	C	<INV>	.	PASS	SVTYPE=INV;END=107817348;SVLEN=710;CHR2=9;SUPPORT=38;SVMETHOD=octopusV;STRAND=.;PctSeqSimilarity=0;PctSizeSimilarity=0.7549;PctRecOverlap=0.7553;SizeDiff=-174;StartDistance=174;EndDistance=0;GTMatch=0;TruScore=50;MatchId=49751.0,49751.0	GT:AD:DP:LN	1/1:.,.:0:710	full	q31.1		ABCA1	SLC44A1	0																ABCA1 (morbid/RE=ABC_enhancer)
X_6136999_6138193_INV_1	X	6136999	6138193	1194	INV	Sample	MantaBND:161860:0:3:1:0:0:1	G	<INV>	.	PASS	SVTYPE=INV;END=6138193;SVLEN=1194;CHR2=X;SUPPORT=12;SVMETHOD=octopusV;STRAND=.;PctSeqSimilarity=0;PctSizeSimilarity=0.9835;PctRecOverlap=0.0008;SizeDiff=20;StartDistance=790;EndDistance=-404;GTMatch=0;TruScore=32;MatchId=50667.1,50667.0	GT:AD:DP:LN	1/1:.,.:0:1194	full	p22.31	NLGN4X	LOC101928201	LOC105373156	1
X_6137049_6138384_INV_1	X	6137049	6138384	1335	INV	Sample	MantaBND:161860:0:3:0:1:0:1	A	<INV>	.	PASS	SVTYPE=INV;END=6138384;SVLEN=1335;CHR2=X;SUPPORT=37;SVMETHOD=octopusV;STRAND=.;PctSeqSimilarity=0;PctSizeSimilarity=0.9752;PctRecOverlap=0;SizeDiff=34;StartDistance=-13;EndDistance=-1348;GTMatch=0;TruScore=32;MatchId=50667.0,50667.1	GT:AD:DP:LN	1/1:.,.:0:1335	full	p22.31	NLGN4X	LOC101928201	LOC105373156	1
X_14729540_14731320_INV_1	X	14729540	14731320	1780	INV	Sample	MantaBND:162223:0:1:1:0:0:0	A	<INV>	.	PASS	SVTYPE=INV;END=14731320;SVLEN=1780;CHR2=X;SUPPORT=34;SVMETHOD=octopusV;STRAND=.;PctSeqSimilarity=0;PctSizeSimilarity=1;PctRecOverlap=0;SizeDiff=0;StartDistance=-1;EndDistance=-1781;GTMatch=0;TruScore=33;MatchId=50759.1,50759.1	GT:AD:DP:LN	1/1:.,.:0:1780	full	p22.2	GLRA2	UBE2E4P	FANCB	1
X_26800115_26821754_INV_1	X	26800115	26821754	21639	INV	Sample	MantaBND:162621:0:1:0:0:0:0	T	<INV>	.	PASS	SVTYPE=INV;END=26821754;SVLEN=21639;CHR2=X;SUPPORT=34;SVMETHOD=octopusV;STRAND=.;PctSeqSimilarity=0;PctSizeSimilarity=0.9909;PctRecOverlap=0;SizeDiff=-197;StartDistance=5;EndDistance=-21634;GTMatch=0;TruScore=33;MatchId=50886.0,50886.0	GT:AD:DP:LN	1/1:.,.:0:21639	full	p21.3		VENTXP1	PPP4R3C	0																IL1RAPL1 (HI=3/morbid/RE=ABC_enhancer)
X_26800157_26810780_INV_1	X	26800157	26810780	10623	INV	Sample	MantaBND:162621:0:2:0:0:0:0	A	<INV>	.	PASS	SVTYPE=INV;END=26810780;SVLEN=10623;CHR2=X;SUPPORT=36;SVMETHOD=octopusV;STRAND=.;PctSeqSimilarity=0;PctSizeSimilarity=0.978;PctRecOverlap=0.0001;SizeDiff=-234;StartDistance=262;EndDistance=-10361;GTMatch=0;TruScore=32;MatchId=50886.1,50886.1	GT:AD:DP:LN	1/1:.,.:0:10623	full	p21.3		VENTXP1	PPP4R3C	0																IL1RAPL1 (HI=3/morbid/RE=ABC_enhancer)
X_46810719_46830715_INV_1	X	46810719	46830715	19996	INV	Sample	MantaBND:62887:1:2:0:0:0:0	C	<INV>	.	PASS	SVTYPE=INV;END=46830715;SVLEN=19996;CHR2=X;SUPPORT=43;SVMETHOD=octopusV;STRAND=.;PctSeqSimilarity=0;PctSizeSimilarity=0.9954;PctRecOverlap=0;SizeDiff=92;StartDistance=-25;EndDistance=-20021;GTMatch=0;TruScore=33;MatchId=51117.1,51117.0	GT:AD:DP:LN	1/1:.,.:0:19996	full	p11.23	JADE3	LINC01545	RGN	1																NDUFB11 (morbid/RE=EA_enhancer);RBM10 (morbid/RE=EA_enhancer);RP2 (HI=3/morbid/RE=ABC_enhancer+EA_enhancer);SLC9A7 (morbid/RE=ABC_enhancer+EA_enhancer);UBA1 (morbid/RE=EA_enhancer)
X_49013425_49019539_INV_1	X	49013425	49019539	6114	INV	Sample	MantaBND:163562:0:1:0:0:0:0	T	<INV>	.	PASS	SVTYPE=INV;END=49019539;SVLEN=6114;CHR2=X;SUPPORT=7;SVMETHOD=octopusV;STRAND=.;PctSeqSimilarity=0;PctSizeSimilarity=0.89;PctRecOverlap=0;SizeDiff=756;StartDistance=-406;EndDistance=-6520;GTMatch=0;TruScore=29;MatchId=51146.0,51146.0	GT:AD:DP:LN	1/1:.,.:0:6114	full	p11.23	MAGIX	GPKOW	PLP2	1																CACNA1F (morbid/RE=EA_enhancer);CCDC22 (morbid/RE=EA_enhancer);EBP (HI=3/morbid/RE=EA_enhancer);FOXP3 (morbid/RE=EA_enhancer);GATA1 (morbid/RE=EA_enhancer);OTUD5 (morbid/RE=EA_enhancer);PQBP1 (HI=3/morbid/RE=EA_enhancer);SLC35A2 (HI=3/morbid/RE=EA_enhancer);SYP (morbid/RE=EA_enhancer);TFE3 (morbid/RE=EA_enhancer);WAS (morbid/RE=EA_enhancer);WDR45 (HI=3/morbid/RE=EA_enhancer)
X_78921887_78923365_INV_1	X	78921887	78923365	1478	INV	Sample	MantaBND:164430:1:2:0:0:0:0	A	<INV>	.	PASS	SVTYPE=INV;END=78923365;SVLEN=1478;CHR2=X;SUPPORT=23;SVMETHOD=octopusV;STRAND=.;PctSeqSimilarity=0;PctSizeSimilarity=0.986;PctRecOverlap=0;SizeDiff=21;StartDistance=-4;EndDistance=-1482;GTMatch=0;TruScore=32;MatchId=51482.1,51482.0	GT:AD:DP:LN	1/1:.,.:0:1478	full	q21.1		ITM2A	TBX22	0
X_149570934_149585660_INV_1	X	149570934	149585660	14726	INV	Sample	MantaBND:167260:0:1:0:0:0:0	A	<INV>	.	PASS	SVTYPE=INV;END=149585660;SVLEN=14726;CHR2=X;SUPPORT=15;SVMETHOD=octopusV;STRAND=.;PctSeqSimilarity=0;PctSizeSimilarity=0.9911;PctRecOverlap=0;SizeDiff=132;StartDistance=-44;EndDistance=-14770;GTMatch=0;TruScore=33;MatchId=52303.0,52303.0	GT:AD:DP:LN	1/1:.,.:0:14726	full	q28	MAMLD1	MIR2114	MTM1	1
[truncated: 70 more columns]
