# Supplementary material for: OctopuSV and TentacleSV: a one-stop toolkit for multi-sample, cross-platform structural variant comparison and analysis
Source: Bioinformatics. 2025 Oct 31;41(11):btaf599. doi: 10.1093/bioinformatics/btaf599 (PMC12646641; doi:10.1093/bioinformatics/btaf599)
Supplement: btaf599_Supplementary_Data [file btaf599_supplementary_data.zip › supplementry_files_and_data/Supplementary_Dataset_2.xlsx]

## Sheet: Sheet1
Dataset	Caller	Precision_Original	Precision_Corrected	Precision_Change	Recall_Original	Recall_Corrected	Recall_Change	F1_Original	F1_Corrected	F1_Change	FP_Original	FP_Corrected	FP_Change
NA12878_ngs	manta	0.517111	0.508494	-0.00861718	0.0673245	0.0680272	0.000702699	0.119138	0.120001	0.000862512	4205	4398	193
NA12878_ngs	lumpy	0.667746	0.620349	-0.0473973	0.0154145	0.0159528	0.000538237	0.0301334	0.0311056	0.000972182	513	653	140
NA12878_ngs	svaba	0	0.602772	0.602772	0	0.0305599	0.0305599	0	0.0581706	0.0581706	0	1347	1347
NA12878_ngs	delly	0.607843	0.611682	0.00383864	0.0454212	0.0454063	-1.4951e-05	0.0845262	0.0845372	1.09863e-05	1960	1928	-32
NA12878_pacbio	sniffles	0.316254	0.316254	0	0.116738	0.116738	0	0.170529	0.170529	0	16881	16881	0
NA12878_pacbio	svim	0.344029	0.344646	0.00061705	0.108365	0.108559	0.000194363	0.164815	0.165111	0.000295612	13820	13807	-13
NA12878_pacbio	pbsv	0.300741	0.300741	0	0.102594	0.102594	0	0.152995	0.152995	0	15955	15955	0
NA12878_pacbio	debreak	0.287318	0.287318	0	0.0971817	0.0971817	0	0.145238	0.145238	0	16123	16123	0
NA12878_pacbio	cutesv	0.339156	0.339156	0	0.110593	0.110593	0	0.166796	0.166796	0	14413	14413	0
NA12878_pacbio	svdss	0.270508	0.270508	0	0.124437	0.124437	0	0.170461	0.170461	0	22445	22445	0
visor_ngs	manta	0.918202	0.88404	-0.0341612	0.0688521	0.0688521	0	0.128099	0.127754	-0.00034436	453	667	214
visor_ngs	lumpy	0.893298	0.884809	-0.00848923	0.0832047	0.0832047	0	0.15223	0.152106	-0.000124348	734	800	66
visor_ngs	svaba	0	0.824692	0.824692	0	0.0734422	0.0734422	0	0.134873	0.134873	0	1153	1153
visor_ngs	delly	0.885057	0.885417	0.000359195	0.177242	0.177242	0	0.295339	0.295359	1.99918e-05	1700	1694	-6
visor_ont	sniffles	0.792483	0.792483	0	0.359425	0.359425	0	0.494551	0.494551	0	6951	6951	0
visor_ont	svim	0.853019	0.873019	0.02	0.33091	0.338668	0.00775855	0.47684	0.48802	0.0111801	4211	3638	-573
visor_ont	pbsv	0.797178	0.797191	1.24404e-05	0.351938	0.351965	2.70805e-05	0.488301	0.488329	2.83991e-05	6613	6613	0
visor_ont	debreak	0.749604	0.749604	0	0.339318	0.339318	0	0.467167	0.467167	0	8371	8371	0
visor_ont	cutesv	0.770135	0.770135	0	0.381293	0.381293	0	0.510057	0.510057	0	8405	8405	0
visor_ont	svdss	0.675217	0.675217	0	0.421629	0.421629	0	0.519109	0.519109	0	14978	14978	0
visor_pacbio	sniffles	0.796222	0.796222	0	0.362458	0.362458	0	0.498148	0.498148	0	6851	6851	0
visor_pacbio	svim	0.844903	0.873028	0.0281246	0.33355	0.344653	0.011103	0.478284	0.494204	0.0159208	4522	3702	-820
visor_pacbio	pbsv	0.823378	0.823378	0	0.354239	0.354239	0	0.495361	0.495361	0	5612	5612	0
visor_pacbio	debreak	0.748383	0.748383	0	0.349406	0.349406	0	0.476393	0.476393	0	8676	8676	0
visor_pacbio	cutesv	0.792418	0.792418	0	0.334836	0.334836	0	0.470755	0.470755	0	6478	6478	0
visor_pacbio	svdss	0.723095	0.723095	0	0.328973	0.328973	0	0.452212	0.452212	0	9304	9304	0
visor_complex_balanced_ngs	manta	0.504539	0.496427	-0.00811168	0.166733	0.2918	0.125067	0.250639	0.367553	0.116914	2456	4440	1984
visor_complex_balanced_ngs	lumpy	0.459523	0.459654	0.000131536	0.2876	0.289	0.0014	0.353781	0.354877	0.00109645	5074	5096	22
visor_complex_balanced_ngs	svaba	0	0.463208	0.463208	0	0.313067	0.313067	0	0.373618	0.373618	0	5442	5442
visor_complex_balanced_ngs	delly	0.45271	0.455016	0.00230612	0.426	0.4454	0.0194	0.438949	0.450157	0.0112077	7725	8002	277
